# Supplementary material for: Endoscopic-Assisted Keyhole Middle Cranial Fossa Approach for Small Vestibular Schwannomas
Source: J Clin Med. 2022 Apr 21;11(9):2324. doi: 10.3390/jcm11092324 (PMC9101160; doi:10.3390/jcm11092324)
Supplement: Supplementary file 1 [file jcm-11-02324-s001.zip]

Archive with 1 entries (1 files):
- jcm-1684911-supplementary.pdf
